# Supplementary material for: Seasonal Factors Are Associated with Activities of Enzymes Involved in High-Density Lipoprotein Metabolism among Pregnant Females in Ghana
Source: Curr Dev Nutr. 2023 Nov 23;7(12):102041. doi: 10.1016/j.cdnut.2023.102041 (PMC10733676; doi:10.1016/j.cdnut.2023.102041)
Supplement: Multimedia component 1 [file mmc1.xlsx]

## Sheet: Supplemental Table 1
Season at 36 Weeks Gestation	Dry Season (N=100)	Wet Season (N=97)	p value
Positive for malaria, 36 Weeks			0.731
no	94 (94.0%)	90 (92.8%)
yes	6 (6.0%)	7 (7.2%)
AGP (g/L), 36 Weeks			0.246
Count	100	97
Median	0.4	0.4
Q1, Q3	0.3, 0.5	0.3, 0.6
CRP (mg/L), 36 Weeks			0.223
Count	100	97
Median	2.1	2.6
Q1, Q3	1.0, 4.0	1.1, 5.8

## Sheet: Participant Data
ID	CETP (mean)	LCAT (mean)	Body mass index (BMI), kg/m2, baseline	Enrollment: Maternal age (years)	Enrollment: Maternal age, years	Enrollment: Education, completed years	Gestational age at baseline, weeks	Mother’s height, cm	Baseline AGP (g/L)	Baseline CRP (mg/L)	36 Weeks AGP (g/L)	36 Weeks CRP (mg/L)	Parity Status	Gestational age at delivery (weeks)	Season at Baseline	Infant Weight (kg)	Infant length at birth (cm)	Infant head circumference at birth (cm)	Hemoglobin baseline	Hemoglobin 36 weeks	Group	asset_index	Household food insecurity access score	BMI at 36 weeks	Season at 36 weeks	PLTP (Mean)	CEC (Mean)
1	28.65	1.33936	28.3	31	0	9	21.1	158.1	0.45	3.72	0.42	4.63	Primiparous	43	Wet	2.76	48	35.7	123	126	aIFA	1.99588	0	32.1656	Dry	115.48	38.8112
2	36.58	1.46021	23.3	30	2	0	17.3	159.5	0.41	1.62	0.46	0.45	Multiparous	40	Wet	3.14	51	35.1	112	113	aIFA	-0.0747108	8	27.0634	Dry	99.48	37.2516
3	36.37	1.47683	18.7	18	0	9	13.3	162.05	0.74	2.34	0.52	3	Primiparous	37.7	Wet	3.16	48.7	34.2	109	113	cLNS	-0.140247	0	24.5143	Dry	97.06	35.399
4	28.85	1.38405	19.6	24	1	6	17.1	162.25	1.1	14.44	0.34	1.24	Multiparous	38.2	Wet	2.98	47.6	33.6	101	116	aIFA	-1.36687	15	22.2032	Dry	58.52	40.4042
5	26.5	1.35924	24.9	25	0	6	14.9	164.65	0.99	1.7	0.43	0.11	Primiparous	44	Wet	2.96	49.8	33.4	89	106	cLNS	-1.28979	0	27.5087	Wet	101.48	36.5826
6	15.82	1.25006	21.3	22	1	8	14.9	164.6	0.47	5.5	0.33	1.7	Multiparous	39.6	Wet	3.36	49.4	33.2	107	97	cLNS	-2.38412	0	25.154	Dry	68.93	31.3915
7	28.63	1.4768	20.8	18	1	0	16	161.45	0.85	5.36	0.31	1.02	Multiparous	38.9	Dry	2.84	46.2	35	107	108	cLNS	-1.04069	7	26.6918	Dry	105.63	39.4875
8	19.75	1.46445	22	39	6	7	19.3	151.75	0.78	5.56	0.37	0.67	Multiparous	40.9	Wet	2.95	49	35.2	113	126	aIFA	-1.45255	8	25.3061	Dry	55.34	41.3468
9	5.19	1.26158	29.7	26	1	0	12	158.35	0.84	9.63	0.33	4.99	Multiparous	39.4	Wet	3.62	50	36.1	125	135	cLNS	-0.954945	0	33.0911	Wet	240.17	47.2086
10	15.42	1.28241	22.1	31	2	3	17.7	157.9	0.8	7.37	0.4	0.97	Multiparous	40	Dry	3.1866	49.5389	33.5115	110	107	cLNS	-0.649568	0	27.0531	Dry	104.99	30.7672
11	8.31	1.24199	25.8	21	1	6	9.9	159.95	1.15	3.25	0.95	12.13	Multiparous	39.5	Dry	2.69	49.9	33	127	124	cLNS	-0.649568	0	27.1654	Wet	202.04	41.7957
12	32.98	1.41323	35.1	30	2	9	15.3	162.8	0.38	0.24	0.25	0.11	Multiparous	41.9	Dry	3.01	50.2	34.4	105	117	aIFA	0.937847	0	34.3158	Wet	57.47	31.9208
13	8.67	1.26523	19.6	38	3	5	5.3	158.05	1.27	2.01	0.24	0.57	Multiparous	39.6	Dry	2.72	47	34	100	95	aIFA	-1.79334	2	21.6075	Wet	94.59	38.7762
14	25.36	1.35506	22.9	22	1	9	17.9	164	0.56	5.18	0.33	1.62	Multiparous	41.3	Dry	3.6377	50.8686	34.5507	106	106	cLNS	0.123149	0	27.0672	Dry	121.36	41.1223
15	18.57	1.49667	24.7	25	1	7	14	157.7	0.44	6	0.28	2.53	Multiparous	37.7	Dry	3.13	49.5	34.4	103	102	cLNS	-1.59516	13	28.0969	Dry	80.54	37.3692
16	48.05	1.40477	27.1	27	4	5	19.9	158.3	0.46	1.63	0.35	0.45	Multiparous	36.8	Dry	2.78	47.9	35	93	89	cLNS	-1.79334	2	29.6901	Dry	101.54	34.2709
17	19.33	1.31351	25	33	2	9	20.7	156.45	0.64	6.49	0.42	1.33	Multiparous	40	Dry	3.26	49.2	35.2	105	103	aIFA	0.0723993	9	27.4446	Dry	66.01	31.9832
18	7.06	1.27982	30.2	31	0	12	10.7	155.55	0.98	5.97	0.44	4.54	Primiparous	40.4	Dry	3.57	49.3	37.2	134	113	cLNS	1.63975	0	33.2496	Wet	251.43	48.8439
19	34.97	1.34914	22	25	1	9	20.7	160.5	0.96	8.97	0.32	2.36	Multiparous	39.3	Dry	3.08	50.2	35.2	122	135	aIFA	-0.176109	0	26.2032	Dry	74.22	34.7338
20	15.33	1.30112	29	26	2	9	12.9	158.85	1.03	44.42	0.6	6.53	Multiparous	40.2	Dry	3.45	50.1	35.1	106	121	aIFA	-0.140247	3	31.2484	Wet	178.74	42.8008
21	5.78	1.24132	33	30	2	9	15.1	159.25	0.95	48.56	0.66	7.1	Multiparous	39.7	Dry	3.06	48.7	33.9	123	123	aIFA	0.0264447	0	33.3589	Wet	269.09	41.0705
22	5.98	1.39563	33.3	26	1	5	17	155.05	0.75	4.3	0.33	1.4	Multiparous	41.6	Dry	3.77	51.9	35.1	117	116	aIFA	0.535765	0	37.1872	Wet	284.64	40.5878
23	6.25	1.15681	30.3	38	4	0	17.7	174.15	0.64	2.05	0.37	0.56	Multiparous	39	Dry	2.75398	48.2751	33.471	120	121	aIFA	1.1404	0	32.75	Wet	249.54	34.5052
24	4.46	1.28975	29.5	33	3	9	17.9	154.8	0.56	1.58	0.45	1.11	Multiparous	40.5	Dry	2.81	49.3	34	121	123	cLNS	1.94513	0	32.3102	Wet	165.68	40.3857
25	5.63	1.3086	20.2	21	0	9	16.1	164	0.51	3.62	0.35	2.53	Primiparous	39.2	Dry	3	46.5	34.3	109	124	cLNS	-0.140247	NA	23.2005	Wet	251.26	46.5395
26	28.16	1.37464	28.3	25	0	13	20.7	168.15	0.48	1.76	0.73	1.84	Primiparous	39.3	Dry	2.93	50	34.4	102	121	aIFA	1.59897	0	30.3985	Dry	107.58	47.4731
27	4.74	1.24048	29.1	27	1	9	18.9	161.85	0.36	1.45	0.32	0.26	Multiparous	38.9	Dry	3	47.7	33.6	123	128	aIFA	1.99588	2	29.8239	Wet	247.66	42.3037
28	24.64	1.3029	26.2	24	0	12	13.1	160.6	0.88	3.81	0.45	3.21	Primiparous	38.7	Dry	2.28	46.6	32.7	132	130	aIFA	-1.45863	0	29.4855	Wet	45.45	29.1414
29	5.94	1.207	20.3	22	0	9	18.9	163.5	0.66	8.77	0.74	8.97	Primiparous	42.8	Dry	2.87	49.7	34.9	82	105	cLNS	-0.649568	16	21.7902	Wet	145.05	28.4138
30	5.16	1.28983	24.9	27	2	9	14.1	158.3	1.01	15.65	0.29	1.74	Multiparous	40.2	Dry	3.1	48.2	35.9	127	121	cLNS	0.535765	12	27.166	Wet	227.12	44.4643
31	5.28	1.30405	25.7	23	1	9	16	162.65	0.46	17.97	0.22	6.27	Multiparous	41.1	Dry	3.72	52.4	35	99	112	cLNS	0.230667	3	27.5184	Wet	213.81	43.0787
32	7.84	1.2689	23.7	24	1	7	16	163.45	0.79	10.74	0.57	5.2	Multiparous	38.7	Dry	2.94	49.2	33.1	118	125	aIFA	-0.380052	0	24.9945	Wet	185.46	31.8865
33	13.99	1.48351	20.6	20	0	9	12	156.85	0.6	1.64	0.42	1.86	Primiparous	38.1	Dry	2.93	48.3	32	106	127	cLNS	-0.243071	4	24.3477	Wet	91.48	35.9694
34	3.31	1.29719	25.4	27	0	12	19.7	157.9	0.58	6.86	0.67	4.35	Primiparous	38.8	Dry	2.46	45.9	33.9	107	113	aIFA	-0.700668	0	26.2409	Wet	265.53	43.9598
35	2.3	1.31334	26.1	25	1	9	17.1	149.45	0.36	10.04	0.24	5.24	Multiparous	39.7	Dry	2.46	47.1	32	114	124	aIFA	1.42098	5	29.9526	Wet	227.9	41.1374
36	17.66	1.38043	23.8	36	3	3	14	164.55	0.65	24.66	0.28	4.21	Multiparous	39.7	Dry	3.26	50.6	35	121	112	cLNS	0.887097	0	28.8071	Wet	93.02	37.2585
37	0.01	1.28392	22.4	29	3	2	16.7	156.45	0.41	2.58	0.2	0.91	Multiparous	39.3	Dry	3.06	48.1	35.2	120	119	aIFA	-1.8292	0	23.4714	Wet	239.31	40.2708
38	34.15	1.49002	34	30	4	6	15.7	159.55	0.65	5.23	0.33	0.09	Multiparous	40.8	Dry	4.14	52.5	35.9	107	124	aIFA	1.38021	11	37.4663	Wet	70.98	34.5332
39	27.19	1.34364	22.9	25	2	8	18.1	159.55	0.75	7.19	0.21	5.78	Multiparous	39.8	Dry	3.05	49.2	33.4	85	117	aIFA	0.0680754	12	27.7732	Wet	43.42	32.9801
40	0.01	1.41946	19	28	0	9	18.9	158.45	0.75	4.43	0.42	0.99	Primiparous	40.5	Dry	2.87	48.1	33.3	120	104	cLNS	0.571627	0	22.8229	Wet	177.19	42.2753
41	18.08	1.48697	29.5	31	2	9	22	155.55	0.62	7.46	0.53	20.46	Multiparous	40.3	Dry	3.03	48.1	34.1	116	115	cLNS	0.571627	0	33.0016	Wet	83.81	39.306
42	19.37	1.47323	22.8	21	1	0	12.1	157.4	0.47	0.76	0.25	0.4	Multiparous	40.8	Dry	3.22	51.4	34.5	119	113	cLNS	-0.954945	0	25.8529	Wet	62.12	32.3244
43	3.08	1.33075	38.1	27	1	7	17.9	156.6	0.78	5.79	0.32	1.22	Multiparous	39.9	Dry	3.51	49.6	36.1	112	122	aIFA	0.0623066	2	39.6863	Wet	60	42.1384
44	1.43	1.29236	31.4	34	3	9	20.9	168.85	0.34	2.79	0.25	1.64	Multiparous	39.8	Dry	2.75	46	34	120	127	cLNS	0.129268	0	34.0929	Wet	241.03	39.2731
45	27.24	1.27302	23.4	26	1	9	11	155.15	0.65	5.24	1.1	31.4	Multiparous	40.7	Dry	2.84	47.9	33.4	121	93	cLNS	0.0723993	2	27.7091	Wet	127.6	36.6962
46	25.17	1.38727	25.4	23	1	12	19.6	171.65	0.52	3.11	0.44	3.45	Multiparous	39.5	Dry	2.94	48.1	32.2	114	119	aIFA	-0.176109	6	27.6781	Wet	70.56	35.0195
47	25.3	1.54732	23.4	34	2	9	16.9	156.2	0.57	6.03	0.42	0.44	Multiparous	40.8	Dry	3.41	48.1	35	91	108	aIFA	0.825904	0	27.9833	Wet	62.89	38.0014
48	10	1.24069	33.9	29	3	9	22.6	152	0.66	26.04	0.45	8.42	Multiparous	41.6	Dry	2.96	47.7	34.1	114	111	aIFA	-0.445625	0	37.2338	Wet	205.02	42.5856
49	17.88	1.35097	19.7	30	2	9	20.1	160.45	0.39	4.76	0.57	23.2	Multiparous	38.7	Dry	3.14	48.6	33.5	101	93	cLNS	0.362953	11	22.5196	Wet	33.97	38.5748
50	24.56	1.47381	23.5	23	1	9	12.7	159.15	0.56	0.75	0.3	1.15	Multiparous	39.6	Dry	3.44	51.9	35.4	111	104	aIFA	-0.140247	0	26.0278	Wet	77.69	41.4408
51	20.67	1.28312	26.9	29	0	9	12.6	152.25	0.78	7.97	1.26	180.65	Primiparous	38.3	Dry	3	48.3	33.6	89	143	aIFA	0.887097	0	27.8364	Wet	143.28	39.9647
52	21.69	1.42745	29.9	30	3	6	15.7	157.55	0.66	10.56	0.64	2.94	Multiparous	40.6	Dry	3.02	49.2	33.5	131	133	cLNS	0.571627	0	29.7619	Wet	42.88	43.2747
53	18.95	1.43901	25	29	0	9	13.7	160.35	0.79	1.15	0.43	0.2	Primiparous	40.1	Dry	2.93	48	35.8	119	117	aIFA	-1.59516	0	26.5439	Wet	53.31	35.7579
54	34.58	1.28119	21.1	23	1	7	16.9	154.55	0.64	6.4	0.5	18.59	Multiparous	39.2	Dry	3.06	48.2	35.5	121	118	cLNS	0.571627	5	24.5544	Wet	67.22	33.227
55	13.44	1.37118	21.7	23	1	8	17	155.35	1.12	28.21	0.66	2.85	Multiparous	37.3	Dry	2.64	47.3	34.1	95	98	aIFA	-1.52997	0	27.731	Wet	46.18	34.6443
56	30.65	1.45277	21.1	23	1	10	19.1	160.05	0.5	6.46	0.62	8.15	Multiparous	39.2	Dry	3.24	48.1	35	108	128	cLNS	0.571627	0	24.6233	Wet	54.64	42.5528
57	7.87	1.20933	25.2	35	5	9	15.1	160.75	0.57	2.63	0.54	2.07	Multiparous	38.4	Dry	2.41	47.9	32.2	105	100	cLNS	-0.0209736	12	25.251	Wet	186.92	37.4204
58	22.46	1.32281	21.5	26	1	9	17.1	147.4	0.49	4.26	1.07	41.17	Multiparous	38.8	Dry	2.69	48.6	32.2	110	109	aIFA	0.668331	3	23.3353	Wet	80.95	29.4418
59	10.37	1.25932	19.6	23	1	9	14.1	159.1	1.33	39.66	0.77	10.64	Multiparous	39	Dry	3.4	50	35.1	93	110	aIFA	-0.140247	0	23.9306	Wet	131.93	39.7654
60	34.13	1.55947	22.1	27	2	9	16.7	154.15	0.38	1.44	0.47	1.52	Multiparous	40	Dry	3.31	48.1	35.3	111	132	aIFA	0.571627	8	29.1955	Wet	61.22	39.8297
61	4.55	1.27888	24.6	34	2	12	12.9	162.45	0.78	0.92	0.53	1.5	Multiparous	41.8	Dry	2.85	49.6	34	120	116	aIFA	-0.140247	0	NA	Wet	178.9	40.923
62	9.12	1.27694	28.6	29	1	16	14.9	155.05	0.58	6.44	0.37	2.61	Multiparous	39.5	Dry	3.28	49.5	34.1	129	135	aIFA	0.617581	0	29.6791	Wet	200.06	40.9577
63	10.39	1.25346	26.3	30	3	6	18.3	160.45	0.57	1.26	0.46	0.49	Multiparous	39.4	Dry	2.94	47.7	32.9	117	122	cLNS	-0.351647	0	NA	Wet	176.36	44.1289
64	5.61	1.23714	27.9	27	2	9	16.1	154.35	0.78	8.85	0.61	5.9	Multiparous	39.8	Dry	3.05	47	34.1	116	117	aIFA	1.32946	9	32.31	Wet	152.78	38.1228
65	1.39	1.2683	37.1	29	0	9	15	161.35	0.93	55.48	0.37	6.35	Primiparous	39.7	Dry	3.82	50.5	36.1	104	113	cLNS	0.617581	0	38.9781	Wet	207.36	41.4191
66	7.11	1.27394	25.6	27	0	6	20.1	165.75	0.29	0.96	0.29	1.09	Primiparous	39.5	Dry	3.38	50.5	34.1	111	122	cLNS	1.32946	0	28.4096	Wet	178.75	37.3746
67	9.78	1.34358	25.2	30	1	7	14	159.45	0.61	0.95	0.64	0.79	Multiparous	39.9	Wet	3.62	51.7	36.8	114	117	cLNS	0.917782	0	29.165	Wet	166.83	44.563
68	6.25	1.31458	27.4	29	5	6	18.4	160.35	0.42	2.62	0.57	14.72	Multiparous	40.7	Dry	2.72	49.2	33.6	112	117	aIFA	0.0425555	12	NA	Wet	183.26	41.3053
69	26.23	1.47643	21.5	23	1	5	16	162.1	0.41	6.26	0.31	2.09	Multiparous	39.7	Dry	2.66	47.6	33.5	115	134	aIFA	-0.140247	0	23.8427	Wet	75.7	42.9832
70	22.11	1.30799	26.3	30	3	9	13	157.95	0.8	2.08	0.55	1.41	Multiparous	40.3	Wet	3.2	51	34.2	125	117	aIFA	1.38021	0	28.0481	Dry	63.57	46.6093
71	9.8	1.29822	29	22	1	8	16.7	159.95	0.46	4.15	0.45	7.89	Multiparous	41.3	Wet	3.07	51.1	34.8	107	109	cLNS	-0.140247	0	31.5236	Wet	203.46	40.5948
72	5.4	1.33021	31.8	36	1	15	16.9	155.45	0.55	4.45	0.43	1.4	Multiparous	40.3	Wet	3.22	48.9	35.7	123	120	cLNS	1.32946	1	32.8372	Wet	168.57	40.6829
73	29.57	1.52122	21.2	24	3	7	17.6	158.75	0.91	42.38	0.29	2.07	Multiparous	39.5	Wet	2.81	50.1	34.2	114	109	cLNS	-0.140247	8	23.808	Wet	42.53	39.0338
74	20.25	1.3571	28.7	24	0	11	12.3	165.85	NA	NA	0.47	2.2	Primiparous	41	Wet	3.4	50	35.2	134	107	aIFA	-0.715273	5	31.3384	Dry	67.89	39.8747
75	11.13	1.32814	19.9	32	4	9	20.6	162.85	0.46	1.25	0.4	0.92	Multiparous	41	Wet	3.95	50.7	34.8	104	115	aIFA	-0.351647	15	NA	Wet	163.31	36.4209
76	23.23	1.32681	25.3	24	3	4	20.4	147.55	0.36	1.55	0.42	2.13	Multiparous	37.5	Wet	2.64	45.8	31	99	106	aIFA	-0.140247	3	NA	Wet	48.54	33.9861
77	6.57	1.25915	20	22	1	9	16.7	159.35	0.6	4.98	0.52	3.37	Multiparous	38	Wet	3.1	47.2	33.7	118	107	cLNS	-0.140247	0	22.5953	Wet	206.34	40.7219
78	4.31	1.23202	23.6	29	1	5	19	156.5	0.51	3.97	0.69	4.22	Multiparous	39.7	Wet	2.78	47.4	33.1	106	104	aIFA	1.07229	2	25.8347	Wet	166.53	39.2184
79	9.9	1.28771	42	36	1	14	17.9	151.5	0.95	8.96	0.63	3.51	Multiparous	40.3	Wet	3.04	49.5	34.2	106	118	aIFA	1.32946	0	43.1221	Wet	133.41	36.7528
80	4.89	1.29712	24.6	31	2	9	19.6	154.9	0.65	54.99	0.31	3.83	Multiparous	39.6	Wet	3.38	49.3	33.2	111	121	aIFA	-0.00339909	0	27.0901	Wet	165.44	33.1394
81	26.62	1.54427	23.5	31	0	12	13.7	162.2	0.75	4.91	0.42	2.85	Primiparous	41	Wet	3.6	51.1	36.2	113	127	cLNS	1.72636	0	26.8636	Dry	46.42	34.7709
82	16.13	1.41498	48.1	33	1	9	17.3	169.65	0.62	16.1	0.26	4.03	Multiparous	39.4	Wet	4.67	52.7	36.6	108	107	cLNS	-0.715273	0	NA	Dry	96.54	41.7253
83	7.69	1.34982	21.2	19	0	8	18.9	147.45	1.14	67.66	0.42	0.48	Primiparous	39.6	Wet	3	49.6	34.6	88	120	aIFA	-0.140247	0	23.9404	Wet	141.76	39.6425
84	18.69	1.39775	28.1	34	2	12	15.9	157.4	0.55	5.66	0.45	2.27	Multiparous	40.5	Wet	3.26897	49.2595	32.5995	129	132	cLNS	-0.140247	0	27.417	Dry	37.96	30.2936
85	36.1	1.59238	29.6	28	4	0	20.3	165.45	0.64	1.72	0.51	1.54	Multiparous	37.6	Wet	3	49.1	34	135	140	cLNS	1.67561	2	32.6499	Wet	57.11	39.3054
86	29.78	1.38731	28.1	26	2	6	15	155.35	0.61	4.57	0.35	1.75	Multiparous	40	Wet	3.33176	48.1993	33.3567	124	114	aIFA	-0.140247	0	31.0666	Dry	76.77	40.0464
87	40.18	1.51761	19.5	29	1	4	20	155.6	0.48	0.82	0.29	4.26	Multiparous	37.4	Wet	2.76	46.4	33.5	101	111	aIFA	0.668331	0	21.3226	Wet	68.71	39.5093
88	22.15	1.41891	25.7	33	1	12	19.7	159.85	1.18	15.67	0.64	11.64	Multiparous	38.4	Wet	3.52	50	33.5	99	133	cLNS	0.571627	2	28.8725	Wet	48.46	41.4422
89	15.58	1.59551	31.5	22	1	6	10.7	150	0.65	4.74	0.42	0.95	Multiparous	42.7	Wet	2.96	49.1	33.6	125	122	cLNS	-0.140247	2	33.4333	Dry	46.59	42.8601
90	27	1.69797	30.8	35	2	5	13	162.8	0.42	1.33	0.26	0.22	Multiparous	41.9	Wet	3.38	52.1	34.8	135	130	aIFA	0.917782	0	35.0327	Dry	108.39	36.8409
91	38.74	1.31351	19.6	27	1	6	14.7	166.8	0.67	32.81	0.45	3.73	Multiparous	39.6	Wet	2.62	48.1	32.1	127	127	cLNS	-0.715273	5	23.722	Dry	147.59	41.0551
92	20.15	1.47567	22.2	19	0	6	13.1	162.85	0.59	1.46	0.51	1.28	Primiparous	42.1	Wet	2.44734	47.1013	32.3786	104	124	aIFA	-0.140247	3	27.0832	Dry	111.79	39.1764
93	47.73	1.5457	23.9	27	1	9	11	151.75	0.67	0.18	0.34	0.63	Multiparous	41	Wet	3.16	47.7	33.1	113	104	cLNS	-0.140247	12	27.9116	Dry	86.33	41.8496
94	26.67	1.5048	31.3	33	0	15	8.7	159.15	0.86	12.99	0.61	14.13	Primiparous	38.7	Wet	3.36	51	34.1	144	139	cLNS	1.72636	0	34.4273	Dry	100.52	40.9023
95	36.68	1.33483	23.8	30	3	7	18.1	151.05	0.79	31.24	0.63	11.68	Multiparous	39.1	Wet	2.79	49.6	34	102	117	aIFA	-0.643799	17	25.4426	Dry	63.26	39.8822
96	23.51	1.34614	22.4	28	1	9	20.1	160.5	0.52	3.01	0.34	1.32	Multiparous	39	Wet	2.84	47.7	34.3	100	124	aIFA	-0.140247	0	23.544	Dry	78.39	43.6314
97	34.86	1.3891	36.6	24	2	7	19.4	158.35	0.38	2.82	0.26	2.95	Multiparous	40.8	Wet	3.4	51.5	36.1	133	134	aIFA	0.617581	0	38.9037	Dry	57.33	40.5086
98	35.41	1.56039	26.6	18	0	9	14.7	158.75	0.94	3.71	0.82	5.74	Primiparous	40.1	Wet	3	50.1	33.2	101	100	aIFA	0.571627	0	29.6509	Dry	59.48	41.2633
99	38.7	1.45937	20.6	21	1	5	14.4	150.9	1.16	14.11	0.35	4.13	Multiparous	38.7	Wet	2.62	47.9	32.6	83	106	aIFA	-0.140247	0	23.1656	Dry	62.02	37.4785
100	41.21	1.44283	30.1	33	2	12	15.3	156.65	0.69	11.91	0.53	11.17	Multiparous	38	Wet	3.32	50.3	35	122	108	cLNS	1.32946	1	32.8759	Dry	79.39	40.7542
101	32.11	1.34268	25	27	3	5	17.4	148.25	0.48	6.91	0.95	71.59	Multiparous	38.4	Wet	2.82	49	35.1	119	133	aIFA	0.571627	11	26.9018	Dry	133.41	37.9083
102	28.64	1.675	23.3	24	1	2	12.6	146.1	0.77	1.88	0.43	0.85	Multiparous	40	Wet	2.98	46.1	33.2	110	100	cLNS	0.223379	0	27.7228	Dry	70.16	33.2451
103	42.73	1.5043	27.1	25	1	16	15.7	149.75	0.66	3.11	0.43	3.74	Multiparous	40.4	Wet	2.92	49.9	35	132	115	cLNS	-0.140247	12	28.2942	Dry	77.76	40.175
104	40.55	1.4562	23.8	26	2	9	17.9	166.7	0.53	8.61	0.47	9.42	Multiparous	37.3	Wet	2.6	46.5	33.2	127	132	aIFA	0.617581	0	25.4148	Dry	66.91	42.2463
105	36.99	1.44484	24.6	20	1	8	20.1	163.35	0.53	6.12	0.46	4.1	Multiparous	39.4	Wet	3	50.9	33.9	107	110	aIFA	-0.140247	20	28.0607	Dry	54.55	36.5972
106	50.81	1.39402	26.2	18	0	8	12.6	159.2	0.83	10.22	0.6	6.15	Primiparous	39.3	Wet	3.24	48.1	34.2	110	126	cLNS	0.0680754	1	28.3097	Dry	83.5	33.4552
107	53.97	1.61739	25.9	24	0	9	13.9	157.55	0.61	0.62	0.46	1.36	Primiparous	41.3	Wet	3.3	51	34.5	121	122	cLNS	0.617581	0	31.0309	Dry	104.36	37.7518
108	20.07	1.42205	18.2	24	2	9	8.9	155	0.87	0.62	0.32	0.63	Multiparous	39	Wet	2.9	49.7	34.1	105	115	aIFA	0.668331	0	23.5276	Dry	100.95	34.2237
109	25.92	1.64251	26	29	1	19	18.9	150.35	0.58	2.53	0.41	3.01	Multiparous	39	Wet	3.32	49.2	35.6	117	128	cLNS	0.617581	0	30.1702	Dry	55.78	41.5581
110	28.63	1.41648	18	20	0	7	15	156	0.65	0.54	1	10.72	Primiparous	39.9	Wet	2.28	45.7	32.5	125	106	cLNS	0.164779	0	20.895	Dry	84.72	37.1733
111	16.18	1.37178	NA	25	1	9	15	NA	0.45	1.43	0.46	2.75	Multiparous	41.4	Wet	3	50.3	33.6	111	119	aIFA	-0.140247	0	NA	Dry	104.6	42.1269
112	41.66	1.40169	22	37	4	4	15	162	0.51	1.96	0.44	1.59	Multiparous	38.4	Wet	3.81	51.3	34.1	108	127	aIFA	-0.643799	1	25.7392	Dry	131.57	37.8705
113	43.03	1.46789	27.2	19	0	6	15.6	154.4	0.56	3.58	0.47	10.97	Primiparous	37.9	Wet	3.04	47.9	34	106	109	cLNS	-0.140247	0	30.8209	Dry	137.66	34.9222
114	18.37	1.47684	29	25	1	9	8.7	154.55	0.85	1.92	0.49	4	Multiparous	39.6	Wet	3.4	48.1	31	143	139	aIFA	0.668331	0	31.3472	Dry	153.51	38.1639
115	27.21	1.47374	18.2	35	0	12	18	161.6	0.43	2.24	0.3	1.49	Primiparous	37.9	Wet	3.16	50	33.9	108	117	aIFA	1.60495	1	23.1767	Dry	97.38	33.8142
116	43.52	1.36732	32	28	2	9	15.6	154.5	0.53	7.89	0.43	2.48	Multiparous	41.5	Wet	3.66	51	34.2	108	123	cLNS	0.617581	2	34.8551	Dry	68	27.1189
117	50.94	1.29354	19.8	19	0	8	17.7	152	0.35	0.36	0.77	27.98	Primiparous	38.8	Wet	2.88	46.6	32.5	111	122	cLNS	-0.140247	0	21.6521	Dry	174.67	33.0607
118	46.79	1.59886	25.1	35	2	0	17.1	159.65	0.4	1.16	0.32	0.54	Multiparous	38.1	Wet	2.72	47.3	33.1	114	127	aIFA	0.571627	8	25.7865	Dry	115.45	42.4668
119	38.65	1.53309	NA	30	2	8	15	NA	0.59	6.06	0.27	0.78	Multiparous	36.7	Wet	2.87	49.8	32.5	116	127	aIFA	0.571627	0	NA	Dry	140.88	32.4264
120	29.1	1.32452	26	25	1	9	18.6	155.7	0.5	7.86	0.45	3.12	Multiparous	39.2	Wet	3.38	51.1	34.2	93	100	cLNS	-0.140247	5	29.2359	Dry	101.47	29.1662
121	32.74	1.48003	30.2	24	1	7	19.6	152.5	0.51	9.04	0.45	3.29	Multiparous	38.5	Wet	2.76	48.1	32.1	87	108	cLNS	-0.140247	3	32.1634	Dry	83.12	34.4735
122	34.55	1.51119	NA	20	0	9	17	NA	0.52	4.91	0.33	0.56	Primiparous	39.7	Wet	2.82	48.2	33.1	115	136	aIFA	-0.140247	3	NA	Dry	119.1	34.3969
123	23.75	1.45138	NA	30	5	4	12	NA	0.42	0.25	0.26	0.58	Multiparous	39.3	Wet	2.65	48.2	33.4	110	101	cLNS	-0.140247	12	NA	Dry	81.31	31.8275
124	24.37	1.38456	29.7	28	1	8	15.7	151	0.36	3.39	0.23	1.27	Multiparous	40.4	Wet	2.78985	48.2722	31.7468	122	120	aIFA	-0.140247	0	33.3977	Dry	36.37	31.9338
125	23.64	1.51421	19.8	23	2	12	13.9	165.4	0.55	1.07	0.46	0.95	Multiparous	39	Wet	2.75	48.1	33	106	108	cLNS	-0.0209736	0	22.5901	Dry	56.63	40.2317
126	34.89	1.5906	20.5	29	4	4	17.6	163.45	0.7	1.01	0.38	0.31	Multiparous	38.6	Wet	3.28	50.2	33.4	115	119	cLNS	-0.524525	5	23.5815	Dry	158.37	35.7847
127	19.94	1.36683	27.8	28	1	9	15.7	150.45	0.76	5.69	0.67	5.33	Multiparous	38.3	Wet	2.65	46.2	32.2	110	133	cLNS	0.668331	0	29.8981	Dry	48.58	40.0974
128	42.46	1.66603	21.4	25	0	0	18.6	170.9	0.53	2.45	0.3	0.65	Primiparous	39.9	Wet	2.97	49.2	32.2	105	112	aIFA	1.38021	0	24.6261	Dry	69.32	32.3374
129	17.12	1.34183	21.4	28	1	9	17.9	150.25	0.37	0.81	0.36	2.55	Multiparous	40.5	Wet	3.2	50	33.3	105	117	aIFA	0.571627	0	25.4484	Dry	54.84	40.539
130	33.5	1.45386	21	26	1	9	14	153.9	0.45	4.46	0.39	4.21	Multiparous	40.1	Wet	2.16	45.6	30.8	113	102	cLNS	-0.140247	0	24.5512	Dry	103.16	39.5199
131	5.5	1.15939	20.8	19	0	13	18.1	169	0.57	0.77	0.83	25.89	Primiparous	38.7	Wet	3.57	50.4	35.1	104	109	aIFA	-0.140247	0	22.3382	Dry	38.05	21.795
132	23.79	1.26687	29.3	35	0	12	17.9	164.7	0.55	1.38	0.49	1.78	Primiparous	38.3	Wet	3	49.2	33	117	140	aIFA	1.67561	0	31.9526	Dry	30.47	27.7145
133	20.56	1.45058	23.2	21	0	9	20.1	154.55	0.46	0.14	0.41	1.7	Primiparous	39.5	Wet	3.01	48.1	33.4	104	116	aIFA	-0.140247	0	26.6791	Dry	109.62	47.8688
134	15.07	1.31325	19.9	20	1	8	21.7	169.75	0.36	4.65	0.56	10.53	Multiparous	38.3	Dry	2.76	48.4	32.6	127	123	cLNS	-0.140247	0	22.2106	Dry	71.51	31.9262
135	32.72	1.52404	25.5	23	0	9	18	153.4	0.81	5.44	0.62	2.63	Primiparous	42	Wet	3.25	52.1	33	105	94	cLNS	0.617581	0	30.1404	Dry	164.87	40.0739
136	43	1.47727	20.2	20	0	6	19.6	162.55	0.45	0.25	0.36	0.13	Primiparous	37.6	Dry	2.64	47	34	123	121	cLNS	-0.140247	0	22.6133	Dry	147.52	36.116
137	50.29	1.54133	20.3	19	0	9	21	168.85	0.62	0.57	0.47	0.94	Primiparous	39.6	Dry	3	51.4	35	114	139	aIFA	1.32946	0	24.1491	Dry	121.68	36.0624
138	36.59	1.52571	23.1	20	1	6	9.7	160.55	0.49	0.36	0.34	0.63	Multiparous	40	Wet	3.06	48.9	35.1	104	123	aIFA	-0.643799	0	26.5942	Dry	96.81	41.1682
139	35.99	1.4259	27.9	29	2	7	12.7	159	0.49	1.22	0.35	1.64	Multiparous	38.8	Wet	2.64	46.9	32.1	125	124	aIFA	0.668331	2	32.6925	Dry	155	37.1023
140	38.43	1.34155	36.9	30	4	6	11.6	162.2	0.94	14.05	0.38	5.46	Multiparous	37.9	Wet	3.36	49.9	32.2	119	123	aIFA	-0.140247	0	38.6847	Dry	77.28	37.3961
141	48.21	1.38334	27	34	2	0	12.4	153.25	0.82	3.64	0.34	0.98	Multiparous	42.3	Dry	3.52396	49.7996	35.1342	133	122	aIFA	-0.140247	8	29.4117	Wet	88.33	42.5392
142	22.85	1.32544	27.2	31	0	9	12.7	161.55	0.6	2.87	0.38	1.68	Primiparous	42.1	Dry	3.24	50	35.6	118	111	cLNS	0.571627	0	30.4425	Wet	56.71	39.0136
143	23.58	1.34532	23	35	2	15	12.7	170.9	0.82	4.05	0.33	0.72	Multiparous	41.1	Dry	3.69	50.1	35.2	118	117	aIFA	1.38021	3	27.3053	Wet	106.12	33.9856
144	45.21	1.27653	30.6	29	1	12	14.7	153.5	0.65	6.93	0.34	6.05	Multiparous	38.1	Wet	2.64	49.5	33.2	136	136	aIFA	1.38021	0	29.2735	Dry	113.7	37.4164
145	53.52	1.30887	22	18	0	5	13	157.35	0.65	1.26	0.24	0.7	Primiparous	38.3	Dry	2.88	47.5	34.4	103	110	cLNS	0.284053	0	26.4651	Wet	143.21	36.2343
146	18.33	1.27993	30.7	32	4	6	17.7	152.1	0.73	49.09	0.36	8.57	Multiparous	39.1	Dry	2.77	47.8	33.5	114	117	aIFA	-0.140247	0	30.366	Dry	97.7	36.0983
147	34.12	1.4022	21.4	37	2	6	13.7	158.7	NA	NA	0.41	34.71	Multiparous	41	Dry	4	54.2	34.3	113	121	cLNS	0.668331	0	NA	Wet	125.55	37.9335
148	56.61	1.3679	21.9	38	4	0	13	161.35	NA	NA	0.26	0.25	Multiparous	39.1	Dry	2.9	46.5	33.4	114	137	aIFA	1.72636	0	26.8497	Wet	134.78	33.1388
149	43.54	1.42846	22.6	26	0	9	17.1	152.5	0.47	1.1	0.38	1.81	Primiparous	39.7	Dry	3.5	51.2	35.2	123	114	cLNS	-0.524525	0	26.2188	Dry	63.37	34.7766
150	23.11	1.32527	29.8	29	0	9	19	157.2	0.92	15.54	0.52	7.45	Primiparous	40.6	Dry	3.33	51.1	34.1	95	131	cLNS	0.0680754	10	32.4541	Dry	88.55	41.2722
151	32.24	1.2919	22.8	25	1	9	16.6	158.3	0.67	1.95	0.38	1.58	Multiparous	41.3	Dry	3.02	49.2	34.7	123	122	aIFA	0.571627	0	29.8098	Wet	112.7	36.6434
152	31.43	1.4366	19.7	18	0	6	17.9	165.1	0.92	1.09	0.53	0.88	Primiparous	39.2	Dry	3.07999	48.3508	34.1442	100	111	cLNS	0.0680754	0	23.9838	Dry	120.48	32.0119
153	45.15	1.3603	21.1	26	3	6	19.1	157.65	NA	NA	0.52	0.93	Multiparous	38.7	Dry	2.77	48	34	99	121	aIFA	0.0680754	11	23.0752	Dry	106.45	46.7678
154	34.39	1.41002	31.1	23	1	9	13.6	156.1	NA	NA	0.58	1.57	Multiparous	39.5	Dry	2.57364	45.3292	31.5454	116	116	aIFA	-0.140247	0	NA	Wet	82.59	45.0857
155	39.94	1.40834	21.1	24	0	6	13.6	154.5	NA	NA	0.43	0.41	Primiparous	37.9	Dry	1.98	46	31.7	105	122	aIFA	-0.140247	0	27.8066	Wet	128.74	40.5717
156	45.09	1.42625	26.7	23	0	6	17.4	165.5	1.05	34.7	0.68	10.41	Primiparous	39.7	Dry	3.64	49.4	34.5	123	139	aIFA	1.32946	0	33.0775	Wet	133.82	48.1591
157	45.56	1.25716	25.4	38	4	6	20.1	154.5	NA	NA	0.39	6.43	Multiparous	37.5	Dry	2.63	45.6	31.5	113	118	cLNS	-0.140247	1	27.5133	Dry	127.61	33.3608
158	28.34	1.29448	24.2	26	1	6	14.6	156	NA	NA	0.44	1.62	Multiparous	40	Dry	3.18	48.4	34.5	113	117	cLNS	-0.140247	0	28.651	Wet	91.23	32.1502
159	32.29	1.31319	22.4	26	1	9	11.6	154.85	0.6	1.65	0.43	9.87	Multiparous	40	Dry	3.1504	48.4212	34.4354	107	104	aIFA	-0.0747108	0	27.6706	Wet	70.04	28.9112
160	40.07	1.2578	22.6	18	0	9	14	149.95	0.67	8.86	1.41	71.21	Primiparous	41.1	Dry	3.04	49.1	35.6	103	87	aIFA	0.129268	9	24.3384	Wet	69.92	31.5965
161	41.88	1.37171	28.4	27	2	8	14.7	150.9	0.79	8.45	0.38	2.41	Multiparous	39.1	Dry	3.84	50	36.1	115	125	cLNS	1.20692	0	30.5654	Wet	49.91	36.1736
162	24.82	1.18113	33.9	39	5	0	20.1	156.55	0.77	3.99	0.63	1.28	Multiparous	37.1	Dry	3.08	48.1	33.6	102	112	aIFA	-0.262441	7	35.1519	Wet	33.08	33.07
163	35.14	1.31864	24.6	29	0	15	12	157.5	0.6	5.18	0.41	2.09	Primiparous	37.7	Dry	3.04	48.5	32.6	122	110	cLNS	1.99588	0	30.8692	Wet	103.22	34.0784
164	62.83	1.31581	28.1	22	0	11	14.7	155.85	0.79	14.41	0.64	3.09	Primiparous	39.3	Dry	2.61	48.2	33.1	107	118	cLNS	-0.140247	0	31.3719	Wet	154.72	35.3187
165	37.86	1.37094	28.9	25	1	9	17.6	154.85	0.52	8.8	0.32	4.83	Multiparous	38.6	Wet	3.14	49	34.1	111	126	aIFA	0.917782	0	31.9244	Wet	86.8	29.1389
166	31.39	1.31895	28.2	27	1	6	10.9	158.25	0.57	1.75	0.36	3.65	Multiparous	38.9	Dry	3.44	48.2	35.6	118	103	cLNS	-0.197116	13	31.4758	Wet	82.29	39.3992
167	36.75	1.32759	25.1	26	1	9	20	152	0.64	7.77	0.51	3.24	Multiparous	41.7	Dry	2.8	49.5	34.5	110	116	aIFA	0.841143	0	29.3239	Wet	66.4	33.2494
168	49.26	1.27989	18.3	22	1	5	12.3	162.95	0.72	3.66	0.39	0.48	Multiparous	39.6	Dry	3.06	49	33.2	110	109	aIFA	-1.27017	13	20.883	Wet	79.86	32.8967
169	44.62	1.4322	23.8	29	1	9	14.9	160.5	0.6	10.57	0.52	5.28	Multiparous	40.2	Dry	2.86	50.1	34.6	118	111	cLNS	0.958753	0	26.5622	Wet	108.15	33.8383
170	28.18	1.49755	27.3	22	1	9	19.7	163.3	0.53	3.25	0.43	4.51	Multiparous	40.7	Wet	3.44	48.9	33.2	111	123	aIFA	1.38021	0	NA	Wet	64.37	36.1896
171	36.17	1.62254	33.7	23	1	9	14.6	155.75	0.6	13.36	0.39	5.44	Multiparous	41	Dry	3.31	49.9	35.9	114	112	cLNS	-0.649568	0	37.1835	Wet	29.55	26.6753
172	45.92	1.82133	27.1	25	1	12	20.3	161.2	0.49	0.47	0.48	0.51	Multiparous	40	Wet	2.76	50.2	34.2	109	119	cLNS	0.617581	0	31.306	Wet	131.6	33.5322
173	41.66	1.79063	24	30	3	9	15	162.65	0.48	3.06	0.47	3.87	Multiparous	41.4	Dry	3	48.8	34.5	118	126	aIFA	0.129268	0	25.052	Wet	108.26	37.3815
174	19.58	1.53881	24.3	18	0	6	17.7	150.6	0.75	6.37	0.54	4.59	Primiparous	38	Wet	2.32	46.5	31.6	100	114	aIFA	0.571627	0	25.3413	Dry	40.73	35.35
175	31.43	2.09286	23.1	26	1	9	8.6	157.1	0.49	0.59	0.27	0.53	Multiparous	40.7	Dry	3.26	51	36.3	119	119	cLNS	0.917782	0	27.3294	Dry	58.56	37.8691
176	44.3	1.89126	18.2	24	1	7	14.3	157.25	0.51	4.04	0.36	2.43	Multiparous	38.4	Wet	2.6	47.2	33.1	103	111	aIFA	0.164779	0	20.0788	Dry	82.85	41.1174
177	27.63	1.67092	26.4	33	3	4	20	158.1	0.63	6.82	0.56	1.03	Multiparous	40.1	Wet	3.1	51.1	34.2	83	138	cLNS	0.571627	0	26.4246	Dry	57.3	36.9954
178	31.67	1.48922	23.2	21	1	9	12.7	157.6	1.25	4.68	0.55	1.95	Multiparous	40	Wet	3.12	49.9	35	125	121	cLNS	-0.140247	1	27.0153	Dry	52.08	37.425
179	42.54	1.74375	24.3	20	0	9	17	161.5	0.7	11.95	0.25	2.85	Primiparous	41.3	Wet	3.04777	48.5889	33.9616	110	107	aIFA	-0.140247	0	30.7872	Dry	66.03	35.2767
180	43.55	1.62179	28.2	20	0	9	19.6	153.25	0.41	0.51	0.31	0.46	Primiparous	40	Wet	2.66	48.2	32.3	117	127	cLNS	1.38021	0	31.6471	Dry	81.05	31.5887
181	44.99	1.68196	20.5	18	0	9	22	158.05	0.76	6.72	0.3	1.35	Primiparous	41.4	Dry	2.53	49.1	34.6	118	111	cLNS	-0.140247	0	25.2204	Dry	140.97	40.2505
182	23.21	1.64973	21.8	26	0	9	16	157.65	0.67	3.11	0.34	0.47	Primiparous	39.9	Wet	3.2	50.1	33.2	98	108	cLNS	-0.140247	0	24.7852	Dry	149.29	39.0055
183	31.01	1.7699	22	20	0	6	16.3	158.7	0.92	17.97	0.51	4.31	Primiparous	41.3	Wet	3.19714	50.3953	35.5288	108	116	aIFA	-0.954945	4	23.5947	Dry	155	35.9928
184	20.12	2.09421	27.8	34	2	5	18.3	162.35	0.51	2.11	0.31	4	Multiparous	38.3	Wet	2.95	47.4	34.1	104	110	cLNS	0.565507	3	31.7367	Dry	126.51	42.1716
185	45.75	1.61979	23.1	22	0	9	19.9	157	0.58	15.58	0.3	0.57	Primiparous	40.6	Dry	3.06	48.9	33.9	112	103	aIFA	0.108261	5	23.8955	Wet	178.63	41.1979
186	27.8	1.76633	24.3	34	0	12	13.6	170.05	0.66	1.49	0.45	2.16	Primiparous	39.3	Wet	2.22	46	31.1	127	135	aIFA	1.29359	0	28.8066	Dry	192.34	44.379
187	31.91	1.69651	22.3	19	0	7	16	167.45	0.74	8.15	0.4	10.16	Primiparous	39.1	Wet	3.08	47.4	33.6	112	120	aIFA	0.227535	0	25.2144	Dry	126.37	45.8478
188	10.94	1.49689	22.2	21	0	7	8.7	165.75	0.75	2.32	0.29	2.47	Primiparous	40.4	Wet	3.15	52.1	34.4	121	101	cLNS	0.617581	0	25.7161	Dry	86.18	40.1386
189	50.37	1.35807	20.1	25	0	9	20.1	175.25	0.43	1.83	0.39	1.44	Primiparous	40.1	Wet	3.21	50	36.2	112	126	cLNS	-0.140247	0	21.5547	Dry	66.54	35.0877
190	28.48	1.51205	22.7	21	0	4	20.6	162.55	0.64	0.04	0.35	0.01	Primiparous	40.6	Wet	3.47	49.6	35.1	102	108	cLNS	-0.140247	0	25.4518	Dry	61.69	36.5253
191	28.77	1.65079	32.9	29	2	9	11.7	157.1	0.66	3.43	0.47	1.74	Multiparous	38.8	Wet	2.96	47.9	33.2	128	136	aIFA	1.32946	0	36.4864	Wet	90.43	40.651
192	24.35	1.85889	21.5	22	1	6	18.7	156.9	NA	NA	0.36	1.45	Multiparous	38.1	Dry	2.98	49.8	33.2	115	118	cLNS	0.571627	0	26.5867	Dry	149.57	43.8465
193	42.8	1.40431	22.3	20	0	3	16.9	164.05	0.67	0.84	0.99	13.77	Primiparous	38.6	Wet	2.83	49	32.6	110	94	cLNS	-0.715273	12	28.0818	Wet	131.4	35.1588
194	28.22	1.56134	32.4	38	0	12	14.4	167.5	0.91	9.87	0.43	3.89	Primiparous	38.8	Wet	2.36	48.1	32.1	114	113	aIFA	-0.140247	15	33.0764	Dry	109.88	41.9232
195	24.56	1.45276	19.3	34	0	9	19.7	168.45	1.12	50.47	0.36	1.25	Primiparous	40.3	Dry	2.66	47.4	31.5	112	110	aIFA	1.67561	9	21.1275	Dry	114.23	40.4195
196	21.65	1.57216	24	35	2	9	19	172.45	0.63	34.5	0.44	1.66	Multiparous	39.3	Dry	3.38	49.8	34.2	110	122	cLNS	-0.140247	0	27.5396	Dry	121.8	38.7464
197	25.9	1.35283	24.7	25	0	9	16.7	160.4	0.64	4.33	0.35	2.36	Primiparous	39.7	Wet	2.78	46.1	34	105	113	aIFA	0.668331	0	28.5096	Dry	92.12	45.0142
